# Supplementary material for: The Baron Pasquale Revoltella’s Will in the Forensic Genetics Era
Source: Genes (Basel). 2023 Mar 31;14(4):851. doi: 10.3390/genes14040851 (PMC10137703; doi:10.3390/genes14040851)
Supplement: Supplementary file 1 [file genes-14-00851-s001.zip]

Archive with 1 entries (1 files):
- Suppl. Tables_Fattorini et al._rev.xlsx
